# Supplementary material for: Pore Ordering in Anodic Aluminum Oxide: Interplay between the Pattern of Pore Nuclei and the Crystallographic Orientation of Aluminum
Source: Nanomaterials (Basel). 2022 Apr 20;12(9):1417. doi: 10.3390/nano12091417 (PMC9104029; doi:10.3390/nano12091417)
Supplement: Supplementary file 1 [file nanomaterials-12-01417-s001.zip]

Archive with 1 entries (1 files):
- nanomaterials-1683161-supplementary.pdf
